# Supplementary material for: Psychiatrists’ Knowledge, Attitudes, and Practices Regarding the Use of Modified Electroconvulsive Therapy in Adolescents With Major Depressive Disorder: A Cross-Sectional Survey in Chongqing, China
Source: Actas Esp Psiquiatr. 2026 Jun 15;54(3):680–91. doi: 10.62641/aep.v54i3.2197 (PMC13294760; doi:10.62641/aep.v54i3.2197)
Supplement: Supplementary file 1 [file ActEsp-54-3-680-691-s1.zip]

Archive with 2 entries (2 files):
- Supplementary Material (2).docx
- Supplementary Material.docx
